# Supplementary material for: Positive Allosteric Modulator of GABA Lowers BOLD Responses in the Cingulate Cortex
Source: PLoS One. 2016 Mar 1;11(3):e0148737. doi: 10.1371/journal.pone.0148737 (PMC4773017; doi:10.1371/journal.pone.0148737)
Supplement: S1 Dataset — The file 2-backPositive.img contains results from the one-sample t-test of brain activation during the 2-back working memory task obtained during the placebo session. The file 2-backNegative.img contains results from the one-sample t-test of the negative blood oxygen level (BOLD) responses during the working memory task also obtained during the placebo session. The file 2-backDZcorrelationInverse.img contains the results from the inverse correlation between working memory activation and diazepam plasma concentration. Finally, the files WordDZcorrelationInverse.img contains results from the inverse correlation between brain activation during the word generation task and diazepam plasma concentration discussed in Section 4.4. (ZIP) [file pone.0148737.s001.zip]

Archive with 8 entries (8 files):
- 2-backDZcorrelationInverse.hdr
- 2-backDZcorrelationInverse.img
- 2-backNegative.hdr
- 2-backNegative.img
- 2-backPositive.hdr
- 2-backPositive.img
- WordDZcorrelationInverse.hdr
- WordDZcorrelationInverse.img
